# Supplementary material for: Effects of LED light spectra and intensity on winter citrus nursery production
Source: PLoS One. 2026 Apr 30;21(4):e0347764. doi: 10.1371/journal.pone.0347764 (PMC13132180; doi:10.1371/journal.pone.0347764)
Supplement: S1 File — Excel workbook with three worksheets summarizing the light treatment design and raw phenotypic measurements for Carrizo and Rich 16−6 across all experimental treatments. (XLSX) [file pone.0347764.s004.xlsx]

## Sheet: General
	ID	Treatment	Build Type	Factor 1	Factor 2	Factor 3	Factor 4	Color	PPFD	PFD	PFD	PFD	PFD
				A:Red	B:Blue	C:White	D:FR			Blue	Green	Red	Far-Red
	9	1	Lack of Fit	500	750	750	250	R:B:W:FR	389.2	98	87	206	19
	15	2	Model	0	500	0	1000	B:FR	45.89	40	1	5	41
	21	3	NA	1000	0	0	0	R	102.7	19	1	83	13
	17	4	Model	1000	1000	500	1000	R:B:W:FR	537.9	105	65	369	51
	14	5	Model	1000	0	0	1000	R:FR	321.2	2	2	317	43
	10	6	Model	1000	1000	0	500	R:B:FR	408.4	75	4	329	35
	1	7	NA	0	0	0	0	No Light	0	0	0	0	0
	19	8	Model	1000	500	1000	1000	R:B:W:FR	598.5	99	115	386	52
	20	9	Replicate	0	1000	1000	1000	B:W:FR	281.8	120	106	58	41
	17	10	Replicate	1000	1000	500	1000	R:B:W:FR	531	104	65	363	50
	20	11	Model	0	1000	1000	1000	B:W:FR	286.7	122	107	59	42
	16	12	Model	500	1000	0	1000	R:B:FR	245.7	72	3	171	44
	7	13	Model	1000	1000	1000	0	R:B:W	593.4	123	109	362	12
	6	14	Model	0	500	1000	0	B:W	277	101	117	61	8
	6	15	Replicate	0	500	1000	0	B:W	271.2	99	114	60	7
	14	16	Replicate	1000	0	0	1000	R:FR	321.2	2	2	317	43
	13	17	Lack of Fit	500	250	750	750	R:B:W:FR	375.2	66	91	220	41
	22	18	NA	1000	1000	1000	1000	R:B:W:FR	602.7	125	111	368	48
	5	19	Model	1000	0	1000	0	R:W	565.9	61	118	389	12
	1	20	Model	0	0	0	0	No Light	0	0	0	0	0
	5	21	Replicate	1000	0	1000	0	R:W	569.8	62	118	392	11
	4	22	Lack of Fit	1000	1000	0	0	R:B	406.9	74	4	329	6
	3	23	Model	0	1000	0	0	B	75.64	73	1	1	2
	23	24	NA	0	0	0	1000	FR	50.2	0	0	0	50.2
	18	25	Model	0	0	1000	1000	W:FR	238.5	60	115	65	49
	8	26	Model	500	250	250	250	R:B:W:FR	236.3	33	31	172	15
	11	27	Lack of Fit	250	750	250	500	R:B:W:FR	206.6	71	33	103	32
	12	28	Lack of Fit	750	500	250	750	R:B:W:FR	357.1	57	35	266	39
	22	29	NA - BA	1000	1000	1000	1000	R:B:W:FR	602.7	125	111	368	48
	2	30	Model	1000	500	0	0	R:B	355.9	40	4	312	6

## Sheet: Carrizo
					Factor 1	Factor 2	Factor 3	Factor 4			Response 1	Response 2	Response 3	Response 4	Response 5	Response 6	Response 7	Response 8
	ID	Block	Run	Comments	A:Red	B:Blue	C:White	D:Far-red	Temperature	DLI	Budbreak (%)	Scion shoot growth	Scion shoot diameter	Rootstock dameter	Internode length	Leaf area	Scion dry weight	Chlorophyll Index
											%	mm	mm	mm	mm	cm2	g
	1	Block 4	28	Model	0	0	0	0	25.09	5.19299	91.6667	164	2.28591	6.68227	10.826	262.774	2.33	76.63
	1	Block 2	78		0	0	0	0	25.13	4.92196	58.3333	247.857	3.02143	6.58	14.2999	261.306	3.02	76.87
	1	Block 1	77		0	0	0	0	25.13	4.92196	50	256	3.22417	6.61833	15.3482	347.17	3.89	76.87
	1	Block 3	27	Model	0	0	0	0	25.09	5.19299	50	256.5	3.6875	6.84	17.6131	460.707	3.91	76.63
	1	Block 2	26	Model	0	0	0	0	25.09	5.19299	58.3333	260.429	3.48929	6.99214	13.6957	583.336	5.19	76.63
	1	Block 4	80		0	0	0	0	25.13	4.92196	66.6667	306.125	4.03313	7.3	18.1743	369.144	4.69	76.87
	1	Block 3	79		0	0	0	0	25.13	4.92196	50	311.167	4.01833	6.9375	17.5575	480.69	5.66	76.87
	1	Block 1	25	Model	0	0	0	0	25.09	5.19299	50	351	4.04083	7.34583	18.7302	796.252	6.82	76.63
	2	Block 2	118	Model	1000	500	0	0	24.97	8.57642	41.6667	70	2.94	7.13	12.9333	127.55	4.98	74.6
	2	Block 4	120	Model	1000	500	0	0	24.97	8.57642	16.6667	121	2.845	6.2825	7.58333	80.625	1.96	74.6
	2	Block 1	117	Model	1000	500	0	0	24.97	8.57642	16.6667	176.8	2.412	7.283	9.05667	267.616	2.09	74.6
	2	Block 3	119	Model	1000	500	0	0	24.97	8.57642	41.6667	231.2	3.46	7.263	17.7388	237.11	3.53	74.6
	3	Block 3	91	Model	0	1000	0	0	25.36	8.55075	91.6667	160.625	2.3	6.57562	12.7321	158.95	3.29	77.22
	3	Block 2	90	Model	0	1000	0	0	25.36	8.55075	66.6667	221.2	3.334	7.178	14.224	265.04	3.8	77.22
	3	Block 1	89	Model	0	1000	0	0	25.36	8.55075	66.6667	233.364	3.23091	7.10364	16.1237	254.856	1.74	77.22
	3	Block 4	92	Model	0	1000	0	0	25.36	8.55075	41.6667	240	3.10188	6.90875	12.5599	293.67	3.75	77.22
	4	Block 4	88	Lack of Fit	1000	1000	0	0	24.62	10.977	50	278.833	3.23917	7.61583	16.9954	342.912	4.63	79.97
	4	Block 3	87	Lack of Fit	1000	1000	0	0	24.62	10.977	58.3333	316.143	3.70071	7.48071	15.0008	465.279	6.65	79.97
	4	Block 2	86	Lack of Fit	1000	1000	0	0	24.62	10.977	58.3333	346.571	3.91857	7.62714	20.6123	426.83	5.73	79.97
	4	Block 1	85	Lack of Fit	1000	1000	0	0	24.62	10.977	16.6667	361	3.805	7.6475	23	413.895	6.48	79.97
	5	Block 2	82	Replicate	1000	0	1000	0	25.16	13.2399	8.33333	60	0	6.575	0	102.53	0.77	81.43
	5	Block 3	75	Model	1000	0	1000	0	24.93	11.3637	66.6667	156.75	2.86563	6.9325	12.4257	163.961	2.33	76.62
	5	Block 1	81	Replicate	1000	0	1000	0	25.16	13.2399	33.3333	179	2.285	7.67125	11.3782	250.727	3.28	81.43
	5	Block 4	84	Replicate	1000	0	1000	0	25.16	13.2399	16.6667	238.5	3.7375	7.4425	8.84615	474.035	5.78	81.43
	5	Block 1	73	Model	1000	0	1000	0	24.93	11.3637	41.6667	280	3.391	7.141	14.5805	422.38	5.7	76.62
	5	Block 4	76	Model	1000	0	1000	0	24.93	11.3637	66.6667	290.875	3.62562	7.19375	18.0529	331.081	4.37	76.62
	5	Block 2	74	Model	1000	0	1000	0	24.93	11.3637	50	296.167	3.145	7.53667	15.4542	444.558	6.47	76.62
	5	Block 3	83	Replicate	1000	0	1000	0	25.16	13.2399	33.3333	305.25	3.48625	7.78625	15.4455	500.675	6.43	81.43
	6	Block 3	59	Replicate	0	500	1000	0	24.88	9.24501	75	217.556	3.34111	7.095	15.1167	386.306	3.57	81.47
	6	Block 4	56	Model	0	500	1000	0	24.94	8.76671	58.3333	233.857	3.245	7.52929	12.5782	453.816	4.62	80.83
	6	Block 4	60	Replicate	0	500	1000	0	24.88	9.24501	41.6667	259.4	3.055	7.361	14.6283	547.912	5.32	81.47
	6	Block 1	57	Replicate	0	500	1000	0	24.88	9.24501	41.6667	281.8	3.777	7.261	14.9502	474.706	4.82	81.47
	6	Block 3	55	Model	0	500	1000	0	24.94	8.76671	50	288	3.305	7.20833	16.5566	501.617	5.41	80.83
	6	Block 1	53	Model	0	500	1000	0	24.94	8.76671	75	294.889	4	7.575	17.1797	509.018	5.33	80.83
	6	Block 2	58	Replicate	0	500	1000	0	24.88	9.24501	58.3333	329	4.1	7.38429	18.6561	632.849	6.05	81.47
	6	Block 2	54	Model	0	500	1000	0	24.94	8.76671	66.6667	381	4.51312	7.59875	20.1464	657.186	6.84	80.83
	7	Block 2	50	Model	1000	1000	1000	0	25.31	13.7902	58.3333	402.143	4.62286	8.12429	16.8111	827.237	9.07	81.55
	7	Block 4	52	Model	1000	1000	1000	0	25.31	13.7902	41.6667	421	4.11	8.045	20.1311	861.074	9.81	81.55
	7	Block 3	51	Model	1000	1000	1000	0	25.31	13.7902	83.3333	442.1	4.7085	8.175	18.5892	856.689	9.59	81.55
	7	Block 1	49	Model	1000	1000	1000	0	25.31	13.7902	58.3333	498.429	5.05143	8.56786	19.1006	996.533	11.5	81.55
	8	Block 2	102	Model	500	250	250	250	25.45	9.65761	16.6667	295.8	3.958	7.123	16.2417	474.9	9.08	78.27
	8	Block 4	104	Model	500	250	250	250	25.45	9.65761	41.6667	336.6	3.982	7.007	19.566	338.132	6.75	78.27
	8	Block 3	103	Model	500	250	250	250	25.45	9.65761	41.6667	451	4.51	6.635	22.6967	667.875	10.41	78.27
	8	Block 1	101	Model	500	250	250	250	25.45	9.65761	41.6667	468.8	4.709	7.525	21.0048	762.458	5	78.27
	9	Block 3	3	Lack of Fit	500	750	750	250	25.12	9.31	41.6667	130	1.986	6.837	8.97619	215.538	2.11	77.62
	9	Block 4	4	Lack of Fit	500	750	750	250	25.12	9.31	33.3333	197	2.73	7.1275	14.6496	371.848	3.45	77.62
	9	Block 2	2	Lack of Fit	500	750	750	250	25.12	9.31	25	202.667	2.56167	7.39833	11.1574	460.213	4.67	77.62
	9	Block 1	1	Lack of Fit	500	750	750	250	25.12	9.31	58.3333	264.429	3.51714	7.04429	13.3881	563.627	6.08	77.62
	10	Block 4	24	Model	1000	1000	0	500	24.81	9.47218	58.3333	234.143	3.18786	7.35714	14.6406	328.576	3.37	77.98
	10	Block 3	23	Model	1000	1000	0	500	24.81	9.47218	66.6667	289.875	3.06875	6.38812	14.1361	555.308	6.28	77.98
	10	Block 2	22	Model	1000	1000	0	500	24.81	9.47218	58.3333	344	4.08071	7.61357	20.2497	640.017	6.69	77.98
	10	Block 1	21	Model	1000	1000	0	500	24.81	9.47218	25	379.667	4.295	7.22167	17.7183	646.993	7.7	77.98
	11	Block 4	108	Lack of Fit	250	750	250	500	25	9.49551	33.3333	115.667	2.545	7.1925	11.152	185.227	5.02	73.19
	11	Block 1	105	Lack of Fit	250	750	250	500	25	9.49551	41.6667	211	3.92125	7.40625	18.8905	330.688	7.93	73.19
	11	Block 2	106	Lack of Fit	250	750	250	500	25	9.49551	41.6667	214.2	3.676	6.967	16.1295	263.14	4.21	73.19
	11	Block 3	107	Lack of Fit	250	750	250	500	25	9.49551	50	370	4.376	7.389	20.8402	543.498	2.12	73.19
	12	Block 1	109	Lack of Fit	750	500	250	750	24.9	9.37	41.6667	215.5	2.85	7.04625	10.3914	236.613	6.02	74.14
	12	Block 2	110	Lack of Fit	750	500	250	750	24.9	9.37	16.6667	312	3.681	6.865	16.9447	374.31	7.13	74.14
	12	Block 3	111	Lack of Fit	750	500	250	750	24.9	9.37	50	355.167	3.67917	6.1125	18.6667	386.903	6.72	74.14
	12	Block 4	112	Lack of Fit	750	500	250	750	24.9	9.37	33.3333	357.5	4.2925	7.5125	20.011	469.515	4.18	74.14
	13	Block 1	65	Lack of Fit	500	250	750	750	25.22	9.42036	41.6667	216.8	3.295	7.152	16.2561	246.172	3.52	72.55
	13	Block 2	66	Lack of Fit	500	250	750	750	25.22	9.42036	58.3333	250.857	3.53929	6.07643	14.4491	320.937	4.49	72.55
	13	Block 4	68	Lack of Fit	500	250	750	750	25.22	9.42036	75	260.222	3.23222	6.99056	16.7209	466.488	4.84	72.55
	13	Block 3	67	Lack of Fit	500	250	750	750	25.22	9.42036	83.3333	337.4	3.8765	7.118	19.1807	518.048	5.66	72.55
	14	Block 3	19	Model	1000	0	0	1000	25.16	9.94074	75	272.111	3.52111	7.25111	12.6226	490.147	5.11	75.27
	14	Block 4	20	Model	1000	0	0	1000	25.16	9.94074	33.3333	330.5	3.91125	7.22125	18.969	688.395	6.82	75.27
	14	Block 1	61	Replicate	1000	0	0	1000	24.72	8.31066	41.6667	332.2	4.03	6.638	21.54	530.216	5.46	73.67
	14	Block 4	64	Replicate	1000	0	0	1000	24.72	8.31066	33.3333	347.75	4.7725	6.75375	19.0401	638.955	7.25	73.67
	14	Block 1	17	Model	1000	0	0	1000	25.16	9.94074	66.6667	350.125	4.06	7.24375	17.8206	597.994	6.55	75.27
	14	Block 2	62	Replicate	1000	0	0	1000	24.72	8.31066	66.6667	353.75	4.05375	6.94	20.7233	579.979	6.56	73.67
	14	Block 3	63	Replicate	1000	0	0	1000	24.72	8.31066	50	361.833	4.30917	6.70333	15.4652	678.298	6.04	73.67
	14	Block 2	18	Model	1000	0	0	1000	25.16	9.94074	50	400.333	4.16917	7.4025	22.8479	751.492	7.36	75.27
	15	Block 3	7	Model	0	500	0	1000	25.09	7.43551	33.3333	183.5	3.005	6.66375	15.9407	299.735	2.79	75.16
	15	Block 1	5	Model	0	500	0	1000	25.09	7.43551	41.6667	190.8	2.918	6.493	15.3543	272.404	2.74	75.16
	15	Block 2	6	Model	0	500	0	1000	25.09	7.43551	83.3333	199.1	2.7065	6.552	13.9046	320.931	2.74	75.16
	15	Block 4	8	Model	0	500	0	1000	25.09	7.43551	58.3333	340.571	3.57786	6.86357	20.1671	585.677	5.44	75.16
	16	Block 4	48	Model	500	1000	0	1000	24.48	9.2111	50	107.333	2.28417	6.50167	5.83939	208.725	1.92	75.15
	16	Block 3	47	Model	500	1000	0	1000	24.48	9.2111	50	203	3.15333	7.02167	10.5759	347.327	3.62	75.15
	16	Block 2	46	Model	500	1000	0	1000	24.48	9.2111	58.3333	267.143	3.61857	7.07214	16.5033	421.274	4.29	75.15
	16	Block 1	45	Model	500	1000	0	1000	24.48	9.2111	50	321.833	3.57417	6.81667	21.0499	562.753	5.49	75.15
	17	Block 3	15	Model	1000	1000	500	1000	25.09	11.1232	50	200.5	2.36333	7.24583	13.5011	335.827	3.81	75.84
	17	Block 4	16	Model	1000	1000	500	1000	25.09	11.1232	50	252.5	3.56833	7.29833	15.5416	398.373	5.23	75.84
	17	Block 3	39	Replicate	1000	1000	500	1000	25.27	11.3598	66.6667	268.75	2.98312	7.44187	14.6877	527.834	5.42	76.3
	17	Block 2	14	Model	1000	1000	500	1000	25.09	11.1232	50	269.5	3.2475	7.44833	16.3305	523.27	5.57	75.84
	17	Block 4	40	Replicate	1000	1000	500	1000	25.27	11.3598	50	344.667	4.21833	7.595	19.0904	587.108	6.28	76.3
	17	Block 1	13	Model	1000	1000	500	1000	25.09	11.1232	66.6667	351.125	3.63875	7.31625	18.0358	532.796	6.23	75.84
	17	Block 2	38	Replicate	1000	1000	500	1000	25.27	11.3598	41.6667	479.2	5.122	8.684	16.5307	1040.8	12.24	76.3
	17	Block 1	37	Replicate	1000	1000	500	1000	25.27	11.3598	75	485.222	5.07778	7.98889	23.1704	972.974	10.39	76.3
	18	Block 1	97	Model	0	0	1000	1000	24.97	9.26516	33.3333	189	2.67643	6.985	9.39341	195.343	3.93	73.87
	18	Block 3	99	Model	0	0	1000	1000	24.97	9.26516	58.3333	196.143	2.75429	7.11857	11.831	170.339	2.62	73.87
	18	Block 2	98	Model	0	0	1000	1000	24.97	9.26516	58.3333	240	3.3275	7.2275	16.233	188.48	7.01	73.87
	18	Block 4	100	Model	0	0	1000	1000	24.97	9.26516	58.3333	391.714	4.05143	7.16286	18.8239	526.757	2.73	73.87
	19	Block 4	32	Model	1000	500	1000	1000	25.29	12.5107	66.6667	281.75	3.32625	7.48937	13.2238	512.211	8.91	76.92
	19	Block 3	31	Model	1000	500	1000	1000	25.29	12.5107	50	354	3.49875	7.97375	17.362	699.678	7.75	76.92
	19	Block 1	29	Model	1000	500	1000	1000	25.29	12.5107	33.3333	388.167	4.43167	7.57	19.7229	746.43	7.38	76.92
	19	Block 2	30	Model	1000	500	1000	1000	25.29	12.5107	66.6667	409.375	4.79688	7.82062	16.82	843.154	4.78	76.92
	20	Block 3	35	Model	0	1000	1000	1000	24.87	9.59199	58.3333	218.857	3.24143	6.92286	17.0695	347.679	3.27	77.57
	20	Block 1	33	Model	0	1000	1000	1000	24.87	9.59199	66.6667	222.875	3.07125	6.92938	12.7574	363.962	3.86	77.57
	20	Block 4	44	Replicate	0	1000	1000	1000	25.13	9.82827	83.3333	299.1	3.741	7.5705	15.5229	510.659	5.65	76.88
	20	Block 2	34	Model	0	1000	1000	1000	24.87	9.59199	50	332.5	3.8525	7.23	19.7126	520.633	5.64	77.57
	20	Block 4	36	Model	0	1000	1000	1000	24.87	9.59199	66.6667	350.875	3.8325	7.32	16.5831	610.284	6.04	77.57
	20	Block 2	42	Replicate	0	1000	1000	1000	25.13	9.82827	50	368.167	3.97167	7.46083	16.8305	583.088	5.76	76.88
	20	Block 1	41	Replicate	0	1000	1000	1000	25.13	9.82827	75	410.778	4.32056	7.41889	20.1791	755.409	7.7	76.88
	20	Block 3	43	Replicate	0	1000	1000	1000	25.13	9.82827	66.6667	442.25	4.44625	7.77937	18.5039	900.982	8.91	76.88
	21	Block 2	10		1000	0	0	0	24.61	8.73346	25	136	2.46333	7.28833	12.7203	217.787	3.45	74.98
	21	Block 3	11		1000	0	0	0	24.61	8.73346	25	181.333	2.93167	6.91667	15.7619	187.077	2.54	74.98
	21	Block 1	9		1000	0	0	0	24.61	8.73346	33.3333	278.5	2.895	6.88125	15.6704	396.767	5.2	74.98
	21	Block 4	12		1000	0	0	0	24.61	8.73346	50	330.333	4.08833	7.42583	20.1418	498.123	7.04	74.98
	22	Block 3	71		1000	1000	1000	1000	25.22	12.4893	50	246.167	3.46667	7.1275	17.6828	364.887	4.79	79.15
	22	Block 1	69		1000	1000	1000	1000	25.22	12.4893	41.6667	263.4	3.238	7.508	20.8429	407.014	5.72	79.15
	22	Block 2	70		1000	1000	1000	1000	25.22	12.4893	58.3333	298.857	3.84143	7.39929	20.4591	542.333	6.62	79.15
	22	Block 4	72		1000	1000	1000	1000	25.22	12.4893	41.6667	387	4.377	7.531	24.2089	642.48	8.66	79.15
	22	Block 2	114	BA	1000	1000	1000	1000	25.29	12.608	33.3333	417.667	4.46833	7.49222	21.7828	597.321	10.97	78.88
	22	Block 3	115	BA	1000	1000	1000	1000	25.29	12.608	50	457.75	4.95	7.68125	23.235	794.315	12.31	78.88
	22	Block 1	113	BA	1000	1000	1000	1000	25.29	12.608	25	480.5	4.8025	8.09833	20.4159	892.123	10.44	78.88
	22	Block 4	116	BA	1000	1000	1000	1000	25.29	12.608	75	481.667	5.025	7.80333	21.7535	660.8	8.16	78.88
	23	Block 1	93		0	0	0	1000	25.01	7.11089	33.3333	167	1.5725	6.3925	10.9444	172.395	1.8	71.57
	23	Block 4	96		0	0	0	1000	25.01	7.11089	16.6667	173.25	3.07625	6.4925	12.1071	56.405	2.13	71.57
	23	Block 3	95		0	0	0	1000	25.01	7.11089	25	177.75	2.45875	6.9625	13.475	157.097	4.54	71.57
	23	Block 2	94		0	0	0	1000	25.01	7.11089	33.3333	237.667	3.95833	6.73	16.1896	389.957	2.44	71.57

## Sheet: Rich 16-6
					Factor 1	Factor 2	Factor 3	Factor 4			Response 1	Response 2	Response 3	Response 4	Response 5	Response 6	Response 7	Response 8
	ID	Block	Run	Build Type	A:Red	B:Blue	C:White	D:Far-red	Temperature	DLI	Budbreak	Scion shoot growth	Scion shoot diameter	Rootstock diameter	Internode length	Leaf area	Scion dry weight	Chlorophyll index
											%	mm	mm	mm	mm	cm2	g
	1	Block 1	25	NA	0	0	0	0	25.09	5.19299	25	230.667	2.47667	5.275	14.6429	278.613	2.43333	79.13
	1	Block 2	26	NA	0	0	0	0	25.09	5.19299	33.3333	154.25	2.71875	4.9675	11.8452	230.938	2.18	79.13
	1	Block 3	27	NA	0	0	0	0	25.09	5.19299	50	177.167	2.62333	5.41083	15.0336	287.787	2.40167	79.13
	1	Block 4	28	NA	0	0	0	0	25.09	5.19299	58.3333	166.714	2.37786	5.44	11.4776	213.761	2.39714	79.13
	1	Block 1	77	NA	0	0	0	0	25.13	4.92196	25	118	2.05167	5.25	6.5	113.127	1.3	73.91
	1	Block 2	78	NA	0	0	0	0	25.13	4.92196	16.6667	123	2.7675	5.215	13.4286	139.255	1.495	73.91
	1	Block 3	79	NA	0	0	0	0	25.13	4.92196	25	165.333	1.74333	5.45	6.25926	197.357	1.91	73.91
	1	Block 4	80	NA	0	0	0	0	25.13	4.92196	25	196.333	3.23167	5.65167	16.8519	268.477	2.95333	73.91
	2	Block 1	117	NA	1000	500	0	0	24.97	8.57642	25	106.333	1.13667	5.45167	11.4944	109.477	2.06	78.33
	2	Block 2	118	NA	1000	500	0	0	24.97	8.57642	16.6667	34	0	5.2275	5.2	0	0.335	78.33
	2	Block 3	119	NA	1000	500	0	0	24.97	8.57642	50	231.4	2.08	5.39	11.6173	230.395	3.07833	78.33
	2	Block 4	120	NA	1000	500	0	0	24.97	8.57642	16.6667	170	2.8075	6.005	15.5114	145.34	2.665	78.33
	3	Block 1	89	NA	0	1000	0	0	25.36	8.55075	16.6667	254.5	2.38	5.1375	17.6346	196.32	2.515	79.05
	3	Block 2	90	NA	0	1000	0	0	25.36	8.55075	25	241.667	2.89667	5.41333	18.8761	243.233	2.80667	79.05
	3	Block 3	91	NA	0	1000	0	0	25.36	8.55075	41.6667	156.8	2.075	5.319	12.0115	117.194	1.626	79.05
	3	Block 4	92	NA	0	1000	0	0	25.36	8.55075	25	113	1.625	3.815	8.64141	123.453	1.49	79.05
	4	Block 1	85	NA	1000	1000	0	0	24.62	10.977	0	0	0	0	0	0	0	81.97
	4	Block 2	86	NA	1000	1000	0	0	24.62	10.977	25	259	3.26	5.69833	14.5595	190.397	3.46333	81.97
	4	Block 3	87	NA	1000	1000	0	0	24.62	10.977	33.3333	229	3.22	5.365	14.7589	193.963	3.605	81.97
	4	Block 4	88	NA	1000	1000	0	0	24.62	10.977	25	146.667	2.37333	5.51333	12.2593	100.583	1.85	81.97
	5	Block 1	73	NA	1000	0	1000	0	24.93	11.3637	16.6667	212	2.1475	6.0175	12.7083	381.94	4.365	79.8
	5	Block 2	74	NA	1000	0	1000	0	24.93	11.3637	33.3333	149.667	2.06375	5.43125	8.58333	105.858	2.47	79.8
	5	Block 3	75	NA	1000	0	1000	0	24.93	11.3637	41.6667	250.6	3.294	5.821	15.7962	250.084	4.492	79.8
	5	Block 4	76	NA	1000	0	1000	0	24.93	11.3637	25	271.333	3.09833	5.475	17.0641	271.557	3.86	79.8
	5	Block 1	81	NA	1000	0	1000	0	25.16	13.2399	8.33333	50	0	6.14	0	66.42	0.53	81.26
	5	Block 2	82	NA	1000	0	1000	0	25.16	13.2399	25	184.333	2.14	3.87167	12.2222	202.823	3.25667	81.26
	5	Block 3	83	NA	1000	0	1000	0	25.16	13.2399	16.6667	193	1.705	5.78	8.84615	174.635	3.21	81.26
	5	Block 4	84	NA	1000	0	1000	0	25.16	13.2399	16.6667	272	3.3375	5.91	16.1032	214.666	4.1	81.26
	6	Block 1	53	NA	0	500	1000	0	24.94	8.76671	33.3333	176.667	2.04	5.52125	10.4038	176.403	1.75	82.2
	6	Block 2	54	NA	0	500	1000	0	24.94	8.76671	50	238.4	2.6625	5.38083	12.1424	290.268	2.90833	82.2
	6	Block 3	55	NA	0	500	1000	0	24.94	8.76671	25	267	2.30667	5.46667	10.7917	287.19	3.33	82.2
	6	Block 4	56	NA	0	500	1000	0	24.94	8.76671	33.3333	137.667	1.78	5.245	9.47143	132.23	1.28	82.2
	6	Block 1	57	NA	0	500	1000	0	24.88	9.24501	50	111.667	2.02083	5.39333	11.123	152.632	1.77333	79.23
	6	Block 2	58	NA	0	500	1000	0	24.88	9.24501	33.3333	84.5	1.20625	5.5625	6.07647	164.218	1.325	79.23
	6	Block 3	59	NA	0	500	1000	0	24.88	9.24501	16.6667	265	3.205	4.9125	14.7222	388.43	3.82	79.23
	6	Block 4	60	NA	0	500	1000	0	24.88	9.24501	33.3333	82.6667	0.8425	4.295	3.32143	116.222	1.60667	79.23
	7	Block 1	49	NA	1000	1000	1000	0	25.31	13.7902	33.3333	290.75	3.125	5.93	16.8472	458.863	4.5675	82.78
	7	Block 2	50	NA	1000	1000	1000	0	25.31	13.7902	33.3333	175.25	2.78125	5.33	14.9124	212.71	2.5875	82.78
	7	Block 3	51	NA	1000	1000	1000	0	25.31	13.7902	58.3333	187.714	2.975	5.68	13.0067	266.701	2.99286	82.78
	7	Block 4	52	NA	1000	1000	1000	0	25.31	13.7902	25	182.5	1.955	5.235	9.40972	157.93	1.83667	82.78
	8	Block 1	101	NA	500	250	250	250	25.45	9.65761	16.6667	111.5	2.6	4.9625	10	116.025	3.13	77.37
	8	Block 2	102	NA	500	250	250	250	25.45	9.65761	8.33333	48	2.515	4.415	10	50.31	0.89	77.37
	8	Block 3	103	NA	500	250	250	250	25.45	9.65761	25	107.667	1.655	5.07333	8.72222	79.9233	1.32	77.37
	8	Block 4	104	NA	500	250	250	250	25.45	9.65761	8.33333	294	3.435	5.335	20	345.12	1.26	77.37
	9	Block 1	1	NA	500	750	750	250	25.12	9.31	41.6667	121.6	1.626	5.511	9.40667	196.114	2.036	79.42
	9	Block 2	2	NA	500	750	750	250	25.12	9.31	33.3333	67	1.2475	5.14125	6.43452	89.27	0.84	79.42
	9	Block 3	3	NA	500	750	750	250	25.12	9.31	41.6667	188.8	3.056	5.799	14.4265	253.03	3.13	79.42
	9	Block 4	4	NA	500	750	750	250	25.12	9.31	25	150	2.95167	5.66333	11.9868	212.793	2.44	79.42
	10	Block 1	21	NA	1000	1000	0	500	24.81	9.47218	25	184.667	2.87	5.18333	13.4103	224.097	3.37333	79.73
	10	Block 2	22	NA	1000	1000	0	500	24.81	9.47218	25	85	1.60333	5.97667	4.25	97.6933	1.01	79.73
	10	Block 3	23	NA	1000	1000	0	500	24.81	9.47218	16.6667	135	2.4025	5.7875	12.5833	167.63	2.46	79.73
	10	Block 4	24	NA	1000	1000	0	500	24.81	9.47218	41.6667	211.2	3.069	5.68	14.0298	292.614	3.3	79.73
	11	Block 1	105	NA	250	750	250	500	25	9.49551	25	222	1.935	5.43833	10.7628	174.1	2.57333	82.08
	11	Block 2	106	NA	250	750	250	500	25	9.49551	0	0	0	4.985	0	0	0	82.08
	11	Block 3	107	NA	250	750	250	500	25	9.49551	50	157.5	2.53917	5.86083	12.5734	155.765	2.67667	82.08
	11	Block 4	108	NA	250	750	250	500	25	9.49551	16.6667	261	3.125	5.5075	14.1667	185.865	4.525	82.08
	12	Block 1	109	NA	750	500	250	750	24.9	9.37	25	190.333	2.12667	5.42167	13.851	141.427	2.77333	81.27
	12	Block 2	110	NA	750	500	250	750	24.9	9.37	25	177.333	2.115	5.35	11.1407	181.933	3.14333	81.27
	12	Block 3	111	NA	750	500	250	750	24.9	9.37	41.6667	170.8	2.612	5.668	13.4617	198.17	2.72	81.27
	12	Block 4	112	NA	750	500	250	750	24.9	9.37	41.6667	118.2	2.434	5.542	10.85	99.068	2.158	81.27
	13	Block 1	65	NA	500	250	750	750	25.22	9.42036	33.3333	228	2.2775	5.42875	12.7727	189.485	4.02667	71.51
	13	Block 2	66	NA	500	250	750	750	25.22	9.42036	8.33333	25	0	5.225	12.5	149.63	0.36	71.51
	13	Block 3	67	NA	500	250	750	750	25.22	9.42036	33.3333	144.75	1.94875	5.5975	14.25	143.697	2.055	71.51
	13	Block 4	68	NA	500	250	750	750	25.22	9.42036	25	146.667	1.94833	5.20333	10.1429	100.427	1.79	71.51
	14	Block 1	17	NA	1000	0	0	1000	25.16	9.94074	25	297	3.015	6.03167	15.7917	426.653	3.67333	80.1
	14	Block 2	18	NA	1000	0	0	1000	25.16	9.94074	58.3333	167.571	2.32143	5.22429	12.5536	221.977	2.57429	80.1
	14	Block 3	19	NA	1000	0	0	1000	25.16	9.94074	50	155	2.33083	5.74083	13.5009	207.66	2.48833	80.1
	14	Block 4	20	NA	1000	0	0	1000	25.16	9.94074	25	146.667	2.46833	5.64833	7.72619	327.373	3.99667	80.1
	14	Block 1	61	NA	1000	0	0	1000	24.72	8.31066	8.33333	235	2.51	4.8	16.6667	231.41	2.53	73.73
	14	Block 2	62	NA	1000	0	0	1000	24.72	8.31066	8.33333	268	3.115	5.115	20.4167	235.46	5.22	73.73
	14	Block 3	63	NA	1000	0	0	1000	24.72	8.31066	0	0	2.085	4.805	12.4	109.72	0	73.73
	14	Block 4	64	NA	1000	0	0	1000	24.72	8.31066	8.33333	120	2.57	4.90667	16.4944	192.197	1.35	73.73
	15	Block 1	5	NA	0	500	0	1000	25.09	7.43551	0	0	2.49625	5.57625	11.9583	202.85	0	77.73
	15	Block 2	6	NA	0	500	0	1000	25.09	7.43551	41.6667	121.25	1.368	4.161	5.375	78.484	1.5825	77.73
	15	Block 3	7	NA	0	500	0	1000	25.09	7.43551	41.6667	53	2.375	5.457	10.2617	90.626	0.8325	77.73
	15	Block 4	8	NA	0	500	0	1000	25.09	7.43551	38.8889	95	2.07975	5.06475	9.19833	123.987	1.25	77.73
	16	Block 1	45	NA	500	1000	0	1000	24.48	9.2111	16.6667	206	1.5025	5.89	7.35714	149.885	1.635	79
	16	Block 2	46	NA	500	1000	0	1000	24.48	9.2111	16.6667	165	2.7325	5.0475	18.75	203.73	1.915	79
	16	Block 3	47	NA	500	1000	0	1000	24.48	9.2111	25	223.333	2.91167	5.61167	13.7917	325.767	3.13333	79
	16	Block 4	48	NA	500	1000	0	1000	24.48	9.2111	25	199.667	2.955	5.95167	15.7222	249.573	3.65333	79
	17	Block 1	13	NA	1000	1000	500	1000	25.09	11.1232	50	218.6	2.93083	5.84167	13.1195	332.078	4.01833	80.25
	17	Block 2	14	NA	1000	1000	500	1000	25.09	11.1232	33.3333	230.75	3.17	5.5375	16.6071	328.618	4.0425	80.25
	17	Block 3	15	NA	1000	1000	500	1000	25.09	11.1232	33.3333	175.25	1.94125	5.22125	7.25275	227.445	1.862	80.25
	17	Block 4	16	NA	1000	1000	500	1000	25.09	11.1232	16.6667	209.5	3.665	5.52	14.5	332.15	3.96	80.25
	17	Block 1	37	NA	1000	1000	500	1000	25.27	11.3598	50	252	3.45667	5.94583	14.4886	331.152	4.47167	80.62
	17	Block 2	38	NA	1000	1000	500	1000	25.27	11.3598	33.3333	234.5	3.075	5.455	17.7411	293.377	3.6875	80.62
	17	Block 3	39	NA	1000	1000	500	1000	25.27	11.3598	41.6667	202.333	1.918	4.811	8.41667	155.66	3.2575	80.62
	17	Block 4	40	NA	1000	1000	500	1000	25.27	11.3598	33.3333	194.25	3.07625	5.64375	11.9317	255.817	3.3425	80.62
	18	Block 1	97	NA	0	0	1000	1000	24.97	9.26516	50	177.5	2.5475	5.4775	13.5808	220.015	2.885	75.17
	18	Block 2	98	NA	0	0	1000	1000	24.97	9.26516	16.6667	140.5	2.0575	5.5325	7.39286	143.045	1.59	75.17
	18	Block 3	99	NA	0	0	1000	1000	24.97	9.26516	16.6667	178	2.625	5.4175	13.2692	185.56	2.62	75.17
	18	Block 4	100	NA	0	0	1000	1000	24.97	9.26516	25	196.5	1.90667	5.42	7.4	108.3	2.12	75.17
	19	Block 1	29	NA	1000	500	1000	1000	25.29	12.5107	33.3333	122.75	2.00125	5.50625	10.5972	157.925	1.835	81.57
	19	Block 2	30	NA	1000	500	1000	1000	25.29	12.5107	33.3333	237.25	3.215	5.74125	15.1949	322.81	4.2625	81.57
	19	Block 3	31	NA	1000	500	1000	1000	25.29	12.5107	25	231.667	3.33833	5.8	15.437	338.803	4.49	81.57
	19	Block 4	32	NA	1000	500	1000	1000	25.29	12.5107	33.3333	194.667	2.65625	6.12625	10.9861	209.032	3.475	81.57
	20	Block 1	33	NA	0	1000	1000	1000	24.87	9.59199	41.6667	217.5	2.269	4.234	10.4959	191.718	3.3975	78.75
	20	Block 2	34	NA	0	1000	1000	1000	24.87	9.59199	16.6667	51	1.195	5.57	5	92.3	1.14	78.75
	20	Block 3	35	NA	0	1000	1000	1000	24.87	9.59199	25	118.333	1.79	5.19	9.66667	155.087	2.12	78.75
	20	Block 4	36	NA	0	1000	1000	1000	24.87	9.59199	25	259	2.77333	5.68667	17.2434	346.353	3.87333	78.75
	20	Block 1	41	NA	0	1000	1000	1000	25.13	9.82827	41.6667	154.2	2.165	5.349	12.5908	209.15	2.018	80.05
	20	Block 2	42	NA	0	1000	1000	1000	25.13	9.82827	25	121.667	1.17	5.07167	8.39815	166.603	2.29667	80.05
	20	Block 3	43	NA	0	1000	1000	1000	25.13	9.82827	25	223.333	2.35667	5.59167	12.2576	330.623	3.86	80.05
	20	Block 4	44	NA	0	1000	1000	1000	25.13	9.82827	25	213.333	3.10667	6.04167	14.2444	307.553	3.76	80.05
	21	Block 1	9	NA	1000	0	0	0	24.61	8.73346	8.33333	10	0	5	0	19.62	0.2	78.52
	21	Block 2	10	NA	1000	0	0	0	24.61	8.73346	25	102.333	1.94333	5.105	11.1944	152.05	1.64333	78.52
	21	Block 3	11	NA	1000	0	0	0	24.61	8.73346	8.33333	277	4.125	5.835	16.2941	478.01	5.07	78.52
	21	Block 4	12	NA	1000	0	0	0	24.61	8.73346	33.3333	103.75	2.72875	5.27375	9.83442	147.125	1.5075	78.52
	22	Block 1	69	NA	1000	1000	1000	1000	25.22	12.4893	16.6667	206	2.82	5.3525	13.5833	299.085	3.205	81.62
	22	Block 2	70	NA	1000	1000	1000	1000	25.22	12.4893	33.3333	264	3.3675	5.99625	17.9098	317.38	5.085	81.62
	22	Block 3	71	NA	1000	1000	1000	1000	25.22	12.4893	25	261	3.23167	5.96	17	221.907	4.36333	81.62
	22	Block 4	72	NA	1000	1000	1000	1000	25.22	12.4893	16.6667	287.5	3.2925	6.0775	16	319.905	5.34	81.62
	22	Block 1	113	NA	1000	1000	1000	1000	25.29	12.608	91.6667	220.545	3.12909	5.97727	15.9563	173.593	4.03273	82.6
	22	Block 2	114	NA	1000	1000	1000	1000	25.29	12.608	100	266.75	3.01792	5.8725	18.8619	178.979	3.69917	82.6
	22	Block 3	115	NA	1000	1000	1000	1000	25.29	12.608	100	293.083	3.49125	6.15	16.7876	347.433	5.5025	82.6
	22	Block 4	116	NA	1000	1000	1000	1000	25.29	12.608	75	305.333	3.10944	5.91	17.1685	254.567	5.01889	82.6
	23	Block 1	93	NA	0	0	0	1000	25.01	7.11089	8.33333	310	2.995	5.125	21.5455	165.11	3.36	74.4
	23	Block 2	94	NA	0	0	0	1000	25.01	7.11089	8.33333	232	2.555	4.485	17.3636	196.07	3.12	74.4
	23	Block 3	95	NA	0	0	0	1000	25.01	7.11089	8.33333	263	3.065	5.21	19.4444	224.41	3.94	74.4
	23	Block 4	96	NA	0	0	0	1000	25.01	7.11089	8.33333	42	2.51	5.955	0	140.9	1.03	74.4
